# Supplementary material for: A multiplex microfluidic device to detect miRNAs for diagnosis of plant growth status
Source: Hortic Res. 2024 Nov 26;12(3):uhae323. doi: 10.1093/hr/uhae323 (PMC11879160; doi:10.1093/hr/uhae323)
Supplement: Web_Material_uhae323 [file web_material_uhae323.zip]

Archive with 1 entries (1 files):
- Kawakatsu_et_al_Figure1.ai
